# Supplementary material for: Genetic Risk Assessment of Nonsyndromic Cleft Lip with or without Cleft Palate by Linking Genetic Networks and Deep Learning Models
Source: Int J Mol Sci. 2023 Feb 25;24(5):4557. doi: 10.3390/ijms24054557 (PMC10003462; doi:10.3390/ijms24054557)
Supplement: Supplementary file 1 [file ijms-24-04557-s001.zip]

Archive with 1 entries (1 files):
- ijms-2214187-supplementary.pdf
